# Supplementary material for: A new species of Symplocos (Symplocaceae) from southern Ecuador
Source: PhytoKeys. 2015 Sep 24;(56):41–6. doi: 10.3897/phytokeys.56.5306 (PMC4611747; doi:10.3897/phytokeys.56.5306)
Supplement: XML Treatment for Symplocos limonensis [file phytokeys.56.5306-treatment1.xml]

<!DOCTYPE tp:taxon-treatment
  PUBLIC "-//TaxonX//DTD Taxonomic Treatment Publishing DTD v0 20100105//EN" "tax-treatment-NSO.dtd">
<tp:taxon-treatment xmlns:tp="http://www.plazi.org/taxpub"><tp:treatment-meta><kwd-group><label>Taxon classification</label><kwd><named-content content-type="kingdom">Plantae</named-content></kwd><kwd><named-content content-type="order">Ericales</named-content></kwd><kwd><named-content content-type="family">Symplocaceae</named-content></kwd></kwd-group><mixed-citation publication-type="journal"><person-group><name><surname>Ulloa Ulloa</surname><given-names>Carmen</given-names></name><name><surname>Ståhl</surname><given-names>Bertil</given-names></name><name><surname>Minga</surname><given-names>Danilo</given-names></name><name><surname>Ansaloni</surname><given-names>Raffaella</given-names></name></person-group><article-title>A new species of <italic><tp:taxon-name><tp:taxon-name-part taxon-name-part-type="genus">Symplocos</tp:taxon-name-part></tp:taxon-name></italic> (<tp:taxon-name><tp:taxon-name-part taxon-name-part-type="family">Symplocaceae</tp:taxon-name-part></tp:taxon-name>) from southern Ecuador</article-title><source>PhytoKeys</source><day>24</day><month>9</month><year>2015</year><volume>2015</volume><issue>56</issue><fpage>41</fpage><lpage>46</lpage><pub-id pub-id-type="doi">10.3897/phytokeys.56.5306</pub-id></mixed-citation></tp:treatment-meta><tp:nomenclature><tp:taxon-name>
                        <tp:taxon-name-part taxon-name-part-type="genus">Symplocos</tp:taxon-name-part>
                        <tp:taxon-name-part taxon-name-part-type="species">limonensis</tp:taxon-name-part>
                        <object-id xmlns:xlink="http://www.w3.org/1999/xlink" content-type="ipni" xlink:type="simple">urn:lsid:ipni.org:names:77150152-1</object-id>
                    </tp:taxon-name><tp:taxon-authority>Ståhl, C. Ulloa &amp; Minga</tp:taxon-authority><tp:taxon-status xmlns:xlink="http://www.w3.org/1999/xlink" xlink:type="simple">sp. nov.</tp:taxon-status><xref ref-type="fig" rid="F1">Fig. 1</xref></tp:nomenclature><tp:treatment-sec sec-type="Diagnosis"><title>Diagnosis.</title><p><italic><tp:taxon-name><tp:taxon-name-part taxon-name-part-type="genus">Symplocos</tp:taxon-name-part> <tp:taxon-name-part taxon-name-part-type="species">limonensis</tp:taxon-name-part></tp:taxon-name></italic> differs from <italic><tp:taxon-name><tp:taxon-name-part taxon-name-part-type="genus">Symplocos</tp:taxon-name-part> <tp:taxon-name-part taxon-name-part-type="species">clethrifolia</tp:taxon-name-part></tp:taxon-name></italic> Ståhl by having larger leaves (up to 13.5 vs. 9.5 cm) with evident (i.e., not concealed) venation areoles abaxially (vs. densely ferrugineous-velutinous with matted hairs concealing areoles), sessile inflorescences (vs. pedunculate), somewhat smaller, white (vs. red to pink) corollas, and fewer stamens (40–50 vs. 60–70).</p><p>Type: ECUADOR. Morona-Santiago: road Cuenca-Macas (road Gualaceo-Limón East of the pass), 2700–3400 m, 19 Aug 1987, <italic>C. Ulloa 487</italic> (Holotype: <named-content xmlns:xlink="http://www.w3.org/1999/xlink" content-type="dwc:institutional_code" xlink:type="simple">QCA</named-content>-209874!; isotypes <named-content xmlns:xlink="http://www.w3.org/1999/xlink" content-type="dwc:institutional_code" xlink:type="simple">AAU</named-content>!, <named-content xmlns:xlink="http://www.w3.org/1999/xlink" content-type="dwc:institutional_code" xlink:type="simple">GB</named-content>!, <named-content xmlns:xlink="http://www.w3.org/1999/xlink" content-type="dwc:institutional_code" xlink:type="simple">MO</named-content>-6500819!).</p><p>Tree or treelet to 12 m tall; branchlets reddish brown, sparsely villous to glabrescent, apical buds densely long-villous. Leaves alternate, petiolate; blade oblong to widely elliptic, 8–13.5 × 4–9 cm, the blades exceptionally almost circular and ca. 3 × 3 cm, coriaceous, light green and long-villous beneath, olive green and glabrous above, base rounded or truncate, slightly decurrent on petiole, apex rounded to widely obtuse, mucronulate at the tip, margins denticulate, teeth 3–4 mm apart, lateral veins 8–10 per side, midvein, lateral veins, and veinlets on lower side prominently raised and <!--PageBreak-->verrucose, impressed above; petiole 1–1.5 cm long, rounded and long-villous beneath, flattened and glabrous above. Inflorescences fasciculate, sessile, borne in axils of extant leaves and along branchlets beneath the foliage; flowers 8–10 per inflorescence; bracts 4, very broadly ovate, 2–3 × 2–2.5 mm, strigulose on midvein toward apex, otherwise glabrous, margins ciliolate. Flowers with the calyx synsepalous, tube ca. 1.5 mm long, lobes 5, very broadly ovate, 1.5–2.5 × 2.2– 2.8 mm, margins ciliolate; corolla sympetalous, glabrous, white, 5–6 mm long, lobes 5 to 7, broadly oblong, 1.8–4 mm <!--PageBreak-->wide, margins entire; stamens 40–45 in 3(4) rows, filaments smooth, fused for ca. 2 mm to the corolla tube, those of the inner whorl fused most of their length leaving ca. 0.5 mm of the filaments free, stamens of the outer whorls with free filaments 1–2.8 mm long, more or less flattened and constricted at apex, anthers ca. 0.5 mm long; disc intrastaminal, dome-shaped, densely villous; style ca. 2.5 mm long, glabrous; stigma capitate and irregularly 3-lobed; ovary inferior, 3-locular with 3 or 4 ovules per locule. Mature fruits not seen.</p><fig id="F1" position="float" orientation="portrait"><label>Figure 1.</label><caption><p><italic><tp:taxon-name><tp:taxon-name-part taxon-name-part-type="genus">Symplocos</tp:taxon-name-part> <tp:taxon-name-part taxon-name-part-type="species">limonensis</tp:taxon-name-part></tp:taxon-name></italic>. <bold>A</bold> Flowering branch <bold>B</bold> Detail of venation on leaf lower surface <bold>C</bold> Corolla and stamens whorls <bold>D</bold> Young flower in longitudinal section. (<bold>A, B</bold> from <italic>Jørgensen 92876</italic>; <bold>C, D</bold> from <italic>Ulloa 487</italic>). Illustration by A.L. Arbeláez.</p></caption><graphic xmlns:xlink="http://www.w3.org/1999/xlink" xlink:href="phytokeys-056-041-g001.jpg" position="float" orientation="portrait" xlink:type="simple" id="oo_58016.jpg"/></fig></tp:treatment-sec><tp:treatment-sec sec-type="Speciemens examined"><title>Speciemens examined</title><p><bold>(Paratypes). ECUADOR. Morona-Santiago</bold>: road Gualaceo-Limón, km 33.3, <named-content xmlns:xlink="http://www.w3.org/1999/xlink" content-type="dwc:verbatimCoordinates" xlink:type="simple">03°02'S, 78°35'W</named-content>, 3010 m, 27 Dec 1990 (fl), <italic>P.M. Jørgensen, C. Ulloa &amp; B. Øllgaard 92876</italic> (<named-content xmlns:xlink="http://www.w3.org/1999/xlink" content-type="dwc:institutional_code" xlink:type="simple">AAU</named-content>!, <named-content xmlns:xlink="http://www.w3.org/1999/xlink" content-type="dwc:institutional_code" xlink:type="simple">QCA</named-content>!, <named-content xmlns:xlink="http://www.w3.org/1999/xlink" content-type="dwc:institutional_code" xlink:type="simple">QCNE</named-content>!); Collay, Maylas, on road to Limón <named-content xmlns:xlink="http://www.w3.org/1999/xlink" content-type="dwc:verbatimCoordinates" xlink:type="simple">03°00.36'S, 78°38.00'W</named-content>, 3150 m, 14 Jun 2000 (bud), <italic>F. Serrano, D. Minga &amp; A. Verdugo 1459</italic> (<named-content xmlns:xlink="http://www.w3.org/1999/xlink" content-type="dwc:institutional_code" xlink:type="simple">HA</named-content>!).</p></tp:treatment-sec><tp:treatment-sec sec-type="Etymology"><title>Etymology.</title><p>The name of the species refers to the town of Limón, officially known as General Leonidas Plaza Gutiérrez. The road leading from the Andean town of Gualaceo to Limón, situated at 1400 m altitude on the east Andean slopes, has long been considered an important locality for botanical exploration where many new species have been found.</p></tp:treatment-sec><tp:treatment-sec sec-type="Distribution and conservation status"><title>Distribution and conservation status.</title><p>The species is known solely from three collections made in disturbed upper Andean forests and scrub páramo on the highest point of the Gualaceo-Limón-Macas road in Morona-Santiago Province of southern Ecuador. The <abbrev xmlns:xlink="http://www.w3.org/1999/xlink" xlink:type="simple"><def><p>area of occupancy </p></def>(AOO)</abbrev> of the species is less than 20 km<sup>2</sup> and falls within the “Área de Conservación Municipal Tinajillas-Río Gualaceño,” a locally managed reserve; however, the category of protection is of lesser status than that of a National Park. Since 2000, we have searched for additional plants but could not locate any, finding only one population of <italic><tp:taxon-name><tp:taxon-name-part taxon-name-part-type="genus">Symplocos</tp:taxon-name-part> <tp:taxon-name-part taxon-name-part-type="species">quitensis</tp:taxon-name-part></tp:taxon-name></italic> <xref ref-type="bibr" rid="B2">Brand (1901</xref>: 76), a very different species with a wide Andean distribution. The road was poorly maintained and treacherous until recently, but has now been considerably widened in the process of being paved, and consequently the natural vegetation alongside is heavily destroyed. Ongoing wood extraction for charcoal production, expansion of areas under cultivation, and mining activities for clay, gravel, and metals are threats to the natural habitats in this region. Given current knowledge, we assign a provisional IUCN conservation status of Endangered (<xref ref-type="bibr" rid="B5">IUCN 2014</xref>) to this species.</p></tp:treatment-sec><tp:treatment-sec sec-type="Discussion"><title>Discussion.</title><p><italic><tp:taxon-name><tp:taxon-name-part taxon-name-part-type="genus">Symplocos</tp:taxon-name-part> <tp:taxon-name-part taxon-name-part-type="species">limonensis</tp:taxon-name-part></tp:taxon-name></italic> resembles <italic><tp:taxon-name><tp:taxon-name-part taxon-name-part-type="genus">Symplocos</tp:taxon-name-part> <tp:taxon-name-part taxon-name-part-type="species">clethrifolia</tp:taxon-name-part></tp:taxon-name></italic> Ståhl and <italic><tp:taxon-name><tp:taxon-name-part taxon-name-part-type="genus">Symplocos</tp:taxon-name-part> <tp:taxon-name-part taxon-name-part-type="species">golondrinae</tp:taxon-name-part></tp:taxon-name></italic> Ståhl by having leaves with conspicuous venation, the veins of the lower side being prominent and verrucose and those on the upper side impressed. It differs from <italic><tp:taxon-name><tp:taxon-name-part taxon-name-part-type="genus">Symplocos</tp:taxon-name-part> <tp:taxon-name-part taxon-name-part-type="species">clethrifolia</tp:taxon-name-part></tp:taxon-name></italic>, which also is restricted to southern Ecuador (but from other localities), by having larger leaves (up to 13.5 vs. 9.5 cm) with evident (i.e., not concealed) venation areoles abaxially (vs. densely ferrugineous-velutinous with matted hairs concealing areoles), sessile inflorescences (vs. pedunculate), smaller (5–6 vs. c. 8 mm long), white (vs. red to pink) corollas, and fewer stamens (40–50 vs. 60–70). From <italic><tp:taxon-name><tp:taxon-name-part taxon-name-part-type="genus">Symplocos</tp:taxon-name-part> <tp:taxon-name-part taxon-name-part-type="species">golondrinae</tp:taxon-name-part></tp:taxon-name></italic> it differs by the larger size of leaves and flowers, with the leaves being coriaceous (vs. cartilaginous), long-villous abaxially (vs. sparsely strigose) and having longer (1–1.5 vs. <!--PageBreak-->&lt; 1 cm) petioles, and by having a densely villous flower disk (vs. glabrous). Moreover, <italic><tp:taxon-name><tp:taxon-name-part taxon-name-part-type="genus">Symplocos</tp:taxon-name-part> <tp:taxon-name-part taxon-name-part-type="species">golondrinae</tp:taxon-name-part></tp:taxon-name></italic> occurs in northwestern Ecuador, on the opposite side of the Andes.</p><p><italic><tp:taxon-name><tp:taxon-name-part taxon-name-part-type="genus">Symplocos</tp:taxon-name-part> <tp:taxon-name-part taxon-name-part-type="species">quitensis</tp:taxon-name-part></tp:taxon-name></italic> has been collected in the same area of the new species, but it is readily distinguished from both <italic><tp:taxon-name><tp:taxon-name-part taxon-name-part-type="genus">Symplocos</tp:taxon-name-part> <tp:taxon-name-part taxon-name-part-type="species">limonensis</tp:taxon-name-part></tp:taxon-name></italic> and <italic><tp:taxon-name><tp:taxon-name-part taxon-name-part-type="genus">Symplocos</tp:taxon-name-part> <tp:taxon-name-part taxon-name-part-type="species">clethrifolia</tp:taxon-name-part></tp:taxon-name></italic> by the densely hispid branchlets, smaller (up to 6.5 × 4 cm), membranaceous leaves, and pinkish flowers borne in short racemes.</p><p>In the most recent key to Andean <italic><tp:taxon-name><tp:taxon-name-part taxon-name-part-type="genus">Symplocos</tp:taxon-name-part></tp:taxon-name></italic> (<xref ref-type="bibr" rid="B9">Ståhl 2010a</xref>), <italic><tp:taxon-name><tp:taxon-name-part taxon-name-part-type="genus">Symplocos</tp:taxon-name-part> <tp:taxon-name-part taxon-name-part-type="species">limonensis</tp:taxon-name-part></tp:taxon-name></italic> keys to <italic><tp:taxon-name><tp:taxon-name-part taxon-name-part-type="genus">Symplocos</tp:taxon-name-part> <tp:taxon-name-part taxon-name-part-type="species">clethrifolia</tp:taxon-name-part></tp:taxon-name></italic> (albeit with the inflorescence pedunculate) or to <italic><tp:taxon-name><tp:taxon-name-part taxon-name-part-type="genus">Symplocos</tp:taxon-name-part> <tp:taxon-name-part taxon-name-part-type="species">robusta</tp:taxon-name-part></tp:taxon-name></italic> Ståhl. The latter species is known only from Bolivia and differs from <italic><tp:taxon-name><tp:taxon-name-part taxon-name-part-type="genus">Symplocos</tp:taxon-name-part> <tp:taxon-name-part taxon-name-part-type="species">limonensis</tp:taxon-name-part></tp:taxon-name></italic> in, e.g., its larger (to 14.5 × 8.5 cm), longer-petiolate (to 2 cm) leaves, more numerous flowers (up to 20) per inflorescence, and strigose corollas (vs. glabrous).</p><p><italic><tp:taxon-name><tp:taxon-name-part taxon-name-part-type="genus">Symplocos</tp:taxon-name-part> <tp:taxon-name-part taxon-name-part-type="species">limonensis</tp:taxon-name-part></tp:taxon-name></italic> has flowers with 5 to 7 petals, but being notoriously instable in many species of <italic><tp:taxon-name><tp:taxon-name-part taxon-name-part-type="genus">Symplocos</tp:taxon-name-part></tp:taxon-name></italic>, and often not studied, the number of petals may show to be of little taxonomic significance.</p><p>In the key to infrageneric taxa of the genus (<xref ref-type="bibr" rid="B3">Fritsch et al. 2008</xref>), <italic><tp:taxon-name><tp:taxon-name-part taxon-name-part-type="genus">Symplocos</tp:taxon-name-part> <tp:taxon-name-part taxon-name-part-type="species">limonensis</tp:taxon-name-part></tp:taxon-name></italic> falls into the tropical American clade <tp:taxon-name><tp:taxon-name-part taxon-name-part-type="genus">Symplocos</tp:taxon-name-part> <tp:taxon-name-part taxon-name-part-type="infraspecific-rank">subg.</tp:taxon-name-part> <tp:taxon-name-part taxon-name-part-type="subgenus">Symplocos</tp:taxon-name-part> <tp:taxon-name-part taxon-name-part-type="infraspecific-rank">sect.</tp:taxon-name-part> <tp:taxon-name-part taxon-name-part-type="section">Symplocos</tp:taxon-name-part></tp:taxon-name> having exerted, monodelphous stamens adnate to the corolla beyond its base, and the filaments flattened and constricted apically.</p></tp:treatment-sec><ref-list><ref id="B2"><mixed-citation xmlns:xlink="http://www.w3.org/1999/xlink" xlink:type="simple"><person-group><name name-style="western"><surname>Brand</surname><given-names>A</given-names></name></person-group> (<year>1901</year>) <chapter-title>IV. 242. <tp:taxon-name><tp:taxon-name-part taxon-name-part-type="family">Symplocaceae</tp:taxon-name-part></tp:taxon-name>.</chapter-title> In: <person-group><name name-style="western"><surname>Engler</surname><given-names>A von</given-names></name></person-group> (<role>Ed.</role>) <source>Das Pflanzenreich regni vegetablilis conspectus</source>. <issue>Heft 6</issue>. <publisher-name>W. Engelmann</publisher-name>, <publisher-loc>Leipzig</publisher-loc>, <size units="page">100 pp</size>. </mixed-citation></ref><ref id="B5"><mixed-citation xmlns:xlink="http://www.w3.org/1999/xlink" xlink:type="simple"><institution xlink:type="simple">IUCN</institution> (<year>2014</year>) <source>Guidelines for Using the IUCN Red List Categories and Criteria. Version 11</source>. Prepared by the <publisher-name>Standards and Petitions Subcommittee</publisher-name>. <ext-link xlink:type="simple" ext-link-type="uri" xlink:href="http://jr.iucnredlist.org/documents/RedListGuidelines.pdf">http://jr.iucnredlist.org/documents/RedListGuidelines.pdf</ext-link> [<date-in-citation content-type="access-date">accessed: 27 Feb 2015</date-in-citation>] </mixed-citation></ref><ref id="B9"><mixed-citation xmlns:xlink="http://www.w3.org/1999/xlink" xlink:type="simple"><person-group><name name-style="western"><surname>Ståhl</surname><given-names>B</given-names></name></person-group> (<year>2010a</year>) <article-title>Four new species and records of <italic><tp:taxon-name><tp:taxon-name-part taxon-name-part-type="genus">Symplocos</tp:taxon-name-part></tp:taxon-name></italic> (<tp:taxon-name><tp:taxon-name-part taxon-name-part-type="family">Symplocaceae</tp:taxon-name-part></tp:taxon-name>) from Peru and Bolivia, and a key to all species of <italic><tp:taxon-name><tp:taxon-name-part taxon-name-part-type="genus">Symplocos</tp:taxon-name-part></tp:taxon-name></italic> known to occur in Ecuador, Peru and Bolivia.</article-title> <source>Nordic Journal of Botany</source> <volume>28</volume>: <fpage>79</fpage>–<lpage>87</lpage>. doi: <ext-link xlink:type="simple" ext-link-type="doi" xlink:href="10.1111/j.1756-1051.2009.00445.x">10.1111/j.1756-1051.2009.00445.x</ext-link> </mixed-citation></ref><ref id="B3"><mixed-citation xmlns:xlink="http://www.w3.org/1999/xlink" xlink:type="simple"><person-group><name name-style="western"><surname>Fritsch</surname><given-names>P</given-names></name><name name-style="western"><surname>Kelly</surname><given-names>LM</given-names></name><name name-style="western"><surname>Wang</surname><given-names>Y</given-names></name><name name-style="western"><surname>Almeda</surname><given-names>F</given-names></name><name name-style="western"><surname>Kriebel</surname><given-names>R</given-names></name></person-group> (<year>2008</year>) <article-title>Revised infrafamilial classificaton of <tp:taxon-name><tp:taxon-name-part taxon-name-part-type="family">Symplocaceae</tp:taxon-name-part></tp:taxon-name> based on phylogenetic data from <named-content content-type="dwc:institutional_code" xlink:type="simple">DNA</named-content> sequences and morphology.</article-title> <source>Taxon</source> <volume>57</volume>: <fpage>823</fpage>–<lpage>852</lpage>. </mixed-citation></ref></ref-list></tp:taxon-treatment>
